# Supplementary material for: The planar cell polarity protein VANG-1/Vangl negatively regulates Wnt/β-catenin signaling through a Dvl dependent mechanism
Source: PLoS Genet. 2018 Dec 7;14(12):e1007840. doi: 10.1371/journal.pgen.1007840 (PMC6307821; doi:10.1371/journal.pgen.1007840)
Supplement: S1 Dataset — (XLSX) [file pgen.1007840.s008.xlsx]

## Sheet: Fig. 2
Wild type					vang-1(tm1422)					sfrp-1(gk554)					sfrp-1; vang-1					sfrp-1; vang-1; bar-1
Cell	AP position	mab-5 mRNA count			Cell	AP position	mab-5 mRNA count			Cell	AP position	mab-5 mRNA count			Cell	AP position	mab-5 mRNA count			Cell	AP position	mab-5 mRNA count
QR	2.88908	4			dividing QR.p	1.20974		0		QR	2.7758	0			QR	3	1			QR	2.86682	4
QR	3	4			dividing QR.p	1.41103		0		QR	2.94253	0			QR	3.05785	6			QR	2.91118	0
QR	3.076	3			dividing QR.p	1.47331		0		QR	3.16084	4			QR	3.14162	8			QR	2.97188	2
QR	3.34496	4			dividing QR.p	1.63849		1		QR.p	0.83993	0			QR	3.23162	3			QR	3.02093	5
QR.p	0.87947	0			dividing QR.p	1.81119		0		QR.p	1.82902	0			QR	3.23998	6			QR	3.06707	2
QR.p	0.96943	0			QR	2.87895		2		QR.p	1.83851	0			QR	3.25213	4			QR	3.22956	2
QR.p	1.26022	0			QR	3		1		QR.p	2.07049	1			QR	3.26555	13			QR.p	1.3367	0
QR.p	1.42957	0			QR	3.16086		5		QR.p	2.11177	0			QR	3.32649	6			QR.p	1.42602	0
QR.p	1.50399	0			QR	3.19389		4		QR.p	2.18806	0			QR.p	1.13039	0			QR.p	1.52386	0
QR.p	1.69418	0			QR	3.30044		4		QR.p	2.23328	0			QR.p	1.67806	0			QR.p	1.57328	0
QR.p	1.70197	0			QR.p	1.05597		0		QR.p	2.25658	1			QR.p	2.16316	0			QR.p	1.63005	0
QR.p	2.10664	0			QR.p	1.35141		0		QR.p	2.36012	0			QR.p	2.28122	0			QR.p	1.66685	0
QR.p	2.11892	0			QR.p	1.38973		1		QR.p	2.41196	0			QR.p	2.44703	0			QR.p	1.76565	0
QR.p	2.1784	0			QR.p	1.39904		0		QR.p	2.56886	0			QR.p	2.46033	21			QR.p	1.77196	0
QR.p	2.24434	0			QR.p	1.52847		0		QR.p	2.60727	0			QR.p	2.46976	0			QR.p	1.81536	0
QR.p	2.39022	0			QR.p	1.65434		0		QR.p	2.60792	0			QR.p	2.51014	1			QR.p	1.82398	0
QR.p	2.55692	0			QR.p	1.75325		0		QR.p	2.61384	0			QR.p	2.57685	1			QR.p	1.93206	0
QR.p	2.57078	0			QR.p	1.88118		0		QR.p	2.66519	0			QR.p	2.57979	0			QR.p	1.94245	0
QR.p	2.58198	0			QR.p	1.88559		0		QR.p	2.73225	2			QR.p	2.60921	3			QR.p	2.19283	1
QR.p	2.69057	0			QR.p	2.05573		0		QR.p	2.78781	1			QR.p	2.64295	0			QR.p	2.27721	0
QR.p	2.69066	1			QR.p	2.15572		0		QR.p	2.79517	0			QR.p	2.69331	2			QR.p	2.28045	0
QR.p	2.72906	0			QR.p	2.41788		0		QR.p	2.79914	0			QR.p	2.74772	2			QR.p	2.35947	0
QR.p	2.75934	1			QR.p	2.42132		0		QR.p	2.88104	0			QR.p	2.7857	2			QR.p	2.38425	0
QR.p	2.76269	1			QR.p	2.60975		0		QR.p	2.88246	0			QR.p	2.81765	1			QR.p	2.64648	0
QR.p	2.76991	1			QR.p	2.61183		0		QR.p	2.88727	0			QR.p	2.82233	10			QR.p	2.75276	0
QR.p	2.77889	0			QR.p	2.74539		1		QR.p	2.89508	1			QR.p	2.88965	2			QR.p	2.8212	1
QR.p	2.78113	0			QR.p	2.7468		0		QR.p	2.91762	0			QR.p	2.91739	4			QR.p	2.85176	1
QR.p	2.79801	1			QR.p	2.76955		0		QR.p	2.94874	1			QR.p	3.01932	6			QR.p	2.86587	1
QR.p	2.80654	0			QR.p	2.79231		0		QR.p	2.95548	3			QR.p	3.03122	21			QR.p	2.89168	2
QR.p	2.81443	1			QR.p	2.84734		1		QR.p	2.98756	1			QR.p	3.15795	2			QR.p	2.89249	0
QR.p	2.84842	1			QR.p	2.86583		0		QR.p	3	2			QR.p	3.2012	5			QR.p	2.89317	3
QR.p	2.85928	0			QR.p	2.87997		1		QR.p	3.01173	0			QR.p	3.20982	9			QR.p	2.98044	0
QR.p	2.88968	1			QR.p	2.89236		0		QR.p	3.01927	0			QR.p	3.29692	2			QR.p	3.02324	4
QR.p	2.92891	0			QR.p	2.90157		0		QR.p	3.02116	3			QR.p	3.31106	4			QR.p	3.02651	0
QR.p	2.94209	1			QR.p	2.90754		0		QR.p	3.02822	1			QR.p	3.35914	6			QR.p	3.04336	1
QR.p	2.94704	1			QR.p	2.91262		1		QR.p	3.03167	1			QR.p	3.47073	21			QR.p	3.04752	0
QR.p	2.95306	2			QR.p	2.94019		0		QR.p	3.04895	0			QR.pa	0.63514	0			QR.p	3.06474	0
QR.p	2.95936	2			QR.p	2.95481		2		QR.p	3.05096	3			QR.pa	0.64345	0			QR.p	3.06672	0
QR.p	2.95967	3			QR.p	3.04158		0		QR.p	3.06833	2			QR.pa	0.77642	0			QR.p	3.08247	2
QR.p	2.98728	2			QR.p	3.04273		0		QR.p	3.09519	5			QR.pa	0.86422	0			QR.p	3.09574	3
QR.p	2.99203	1			QR.p	3.04494		3		QR.p	3.09779	2			QR.pa	1.09859	0			QR.p	3.12409	3
QR.p	3.01879	2			QR.p	3.06873		0		QR.p	3.10606	2			QR.pa	1.16549	0			QR.p	3.14806	1
QR.p	3.02482	0			QR.p	3.08298		2		QR.p	3.10908	1			QR.pa	1.59671	0			QR.p	3.21034	0
QR.p	3.05105	2			QR.p	3.08676		4		QR.p	3.21789	4			QR.pa	1.60053	0			QR.p	3.22619	2
QR.p	3.07684	2			QR.p	3.10213		5		QR.p	3.27039	2			QR.pa	1.68478	0			QR.p	3.26014	3
QR.p	3.11795	0			QR.p	3.13041		1		QR.p	3.55121	5			QR.pa	1.69802	2			QR.pa	0	0
QR.p	3.12979	4			QR.p	3.16725		3		QR.pa	0.08969	0			QR.pa	2	0			QR.pa	0.23487	0
QR.p	3.13877	4			QR.p	3.1761		2		QR.pa	0.39985	0			QR.pa	2.08067	1			QR.pa	0.29133	0
QR.p	3.16161	2			QR.p	3.1949		3		QR.pa	0.46102	0			QR.pa	2.31324	0			QR.pa	0.38053	0
QR.p	3.20465	2			QR.p	3.22593		4		QR.pa	0.47344	0			QR.pa	2.62915	22			QR.pa	0.41126	0
QR.p	3.21513	0			QR.p	3.2311		0		QR.pa	0.68017	0			QR.pa	2.75463	20			QR.pa	0.51527	0
QR.pa	0.26257	0			QR.p	3.31688		5		QR.pa	0.68063	0			QR.pa	2.86174	10			QR.pa	0.53815	0
QR.pa	0.56887	0			QR.p	3.33489		5		QR.pa	0.69357	0			QR.pa	3.05974	19			QR.pa	0.57305	0
QR.pa	0.79665	0			QR.pa	0.60667		0		QR.pa	0.76705	0			QR.pa	3.10072	20			QR.pa	0.65366	0
QR.pa	0.91665	0			QR.pa	0.65631		0		QR.pa	0.98276	0			QR.pa	3.42192	16			QR.pa	1	0
QR.pa	0.9182	0			QR.pa	0.7478		0		QR.pa	1.14746	0			QR.pa	3.50605	18			QR.pa	1.12314	0
QR.pa	0.99327	0			QR.pa	0.8999		1		QR.pa	1.27268	0								QR.pa	1.21365	0
QR.pa	1.08659	0			QR.pa	0.90059		0		QR.pa	1.28443	0								QR.pa	1.76017	0
QR.pa	1.15413	0			QR.pa	1.24182		0		QR.pa	1.39055	0								QR.pa	1.81744	0
QR.pa	1.21551	0			QR.pa	1.26208		0		QR.pa	1.42131	0
QR.pa	1.30595	0			QR.pa	1.26383		0		QR.pa	1.42726	0
QR.pa	1.48812	0			QR.pa	1.31684		0		QR.pa	1.45767	0
QR.pa	1.48812	0			QR.pa	1.32202		0		QR.pa	1.45976	0
					QR.pa	1.3392		0

## Sheet: Fig. 3
QR
Time HS	egl-20(n585)			egl-20(n585); vang-1(tm1422)			egl-20(n585); prkl-1(ok3182)
0 min	0	0	0	2.9	0	0	0	0	0
2 min	0	0	0	16	17.65	18.75	0	0	0
3 min	50	53.3333	53.3333	68.75	66.6667	73.3333	50	53.125	46.875
4 min	66.67	70	63.33	93.33	90.63	93.33	62.5	66.6667	70
QL
Time HS	egl-20(n585)			egl-20(n585); vang-1(tm1422)			egl-20(n585); prkl-1(ok3182)
0 min	0	0	0	3.3	0	0	0	0	0
2 min	54.17	53.55	46.67	71.74	60	66.67	50	52.7778	43.75
3 min	87.5	76.6667	93.3333	83.3333	93.3333	76.6667	90.625	80	93.3333
4 min	87.5	93.33	93.33	86.67	96.15	93.33	90.625	83.3333	93.3333

## Sheet: Fig. 6
TOPFLASH activity (RLU)
R-Spondin (-)									R-Spondin (+)
Wild type		Vangl1/2 DKO		Vangl1/2 DKO + WT V2		Vangl1/2 DKO + DC V2			Wild type		Vangl1/2 DKO		Vangl1/2 DKO + WT V2		Vangl1/2 DKO + DC V2
LGK	Wnt3a 100 ng	LGK	Wnt3a 100 ng	LGK	Wnt3a 100 ng	LGK	Wnt3a 100 ng		LGK	Wnt3a 100 ng	LGK	Wnt3a 100 ng	LGK	Wnt3a 100 ng	LGK	Wnt3a 100 ng
1	2.5975	1.78779	5.08076	2.08096	3.59721	2.01715	4.27438		1.08533	25.0463	2.41966	42.6343	1.92702	12.211	1.92832	28.3096
1	2.13356	1.57002	6.73077	1.37053	3.18215	1.4772	6.31906		1.17865	44.0603	1.47785	107.72	1.40677	26.6507	1.46279	91.8235
1	2.30425	1.22533	4.47294	1.06013	2.55631	1.07615	4.52538		1.31338	23.5393	1.16692	72.3047	1.30797	23.577	1.50533	77.8391
1	2.68321	1.3079	3.06429	1.61154	2.67605	1.67355	4.7422		1.68171	40.6422	1.03408	82.6627	1.68109	21.9974	1.57687	83.4179

## Sheet: Fig. 7
B			C
# mNG::MIG-5 punctae			pDvl2			pDvl3
No HS	1 hr HS		Wild type	Vangl1/2 DKO		Wild type	Vangl1/2 DKO
9	8		1	2.26071		1	1.76268
17	25		1	2.44841		1	2.44152
15	5		1	1.01157		1	2.88932
5	6		1	1.01157		1	3.74191
17	11		1	1.20378		1	1.63376
19	15		1	1.63314		1	1.17216
15	6		1	1.28122		1	2.40681
15	8
28	5
21	4
20	4
9	5
5	3
17	7
	5

## Sheet: Fig. S1
vang-1				vang-1				prkl-1				prkl-1
QR lineage				QL lineage				QR lineage				QL lineage
Cell	AP position	smFISH spots		Cell	AP position	smFISH spots		Cell	AP position	smFISH spots		Cell	AP position	smFISH spots
QR	-0.1	3		QL	0.6	2		QR	-0.0853477	5		QL	0.560926	2
QR	-0.1	2		QL	0.6	1		QR	-0.0570642	3		QL	0.575106	7
QR	0	5		QL	0.6	2		QR	0.00846057	0		QL	0.579218	5
QR	0	4		QL	0.6	0		QR	0.160681	2		QL	0.585303	8
QR	0.1	4		QL	0.6	1		QR	0.223445	4		QL	0.624616	9
QR	0.1	6		QL	0.6	3		QR	0.295597	5		QL	0.632993	3
QR	0.1	2		QL	0.6	4		QR	0.366186	5		QL	0.709457	6
QR	0.1	4		QL	0.6	4		QR	0.376045	6		QL	0.711253	11
QR	0.2	6		QL	0.6	1		QR	0.404196	12		QL	0.712868	4
QR	0.2	5		QL	0.6	1		QR	0.407269	4		QL	0.713946	7
QR	0.3	5		QL	0.6	0		QR	0.410685	3		QL	0.719211	7
QR	0.3	4		QL	0.7	1		QR	0.44647	5		QL	0.725602	5
QR	0.3	5		QL	0.7	4		QR	0.459735	2		QL	0.762633	12
QR	0.3	6		QL	0.7	2		QR	0.462112	7		QL	0.775817	5
QR	0.3	4		QL	0.7	1		QR	0.464957	15		QL	0.786073	7
QR	0.4	5		QL	0.7	0		QR	0.465607	6		QL	0.788921	13
QR	0.4	4		QL	0.7	3		QR	0.471523	6		QL	0.836551	5
QR	0.4	4		QL	0.7	2		QR	0.48138	8		QL	0.871546	13
QR	0.4	2		QL	0.7	3		QR	0.524113	13		QL	0.874651	4
QR	0.4	3		QL	0.7	4		QR	0.52844	10		QL	0.898645	3
QR	0.4	6		QL	0.7	1		QR	0.537262	6		QL	0.925336	0
QR	0.5	2		QL	0.7	4		QR	0.569617	9		QL	1.04013	3
QR	0.5	3		QL	0.8	4		QR	0.576552	6		QL	1.07993	2
QR	0.5	3		QL	0.8	5		QR	0.602739	7		QL	1.10634	4
QR	0.5	2		QL	0.8	4		QR	0.613034	5		QL	1.13939	3
QR	0.5	4		QL	0.8	3		QR	0.624041	11		QL	1.15557	4
QR	0.5	3		QL	0.8	1		QR	0.647881	7		QL	1.17724	1
QR	0.5	2		QL	0.8	7		QR.p	-0.263978	0		QL.p	0.883265	0
QR	0.5	5		QL	0.8	4		QR.p	-0.155491	0		QL.p	0.885804	1
QR	0.5	2		QL	0.9	4		QR.p	-0.0865109	0		QL.p	0.946562	0
QR	0.5	3		QL	0.9	3		QR.p	-0.0696851	1		QL.p	0.967848	2
QR	0.5	3		QL	0.9	6		QR.p	-0.069181	0		QL.p	1	0
QR	0.6	5		QL	1	4		QR.p	-0.0605533	0		QL.p	1.00492	2
QR	0.6	3		QL	1	2		QR.p	-0.0600604	0		QL.p	1.03182	0
QR	0.6	2		QL	1	5		QR.p	0	0		QL.p	1.04473	1
QR	0.6	2		QL	1	4		QR.p	0.039947	0		QL.p	1.05381	1
QR	0.6	1		QL	1	4		QR.p	0.104455	0		QL.p	1.10523	1
QR	0.6	3		QL	1	3		QR.p	0.239435	0		QL.p	1.11388	1
QR	0.6	2		QL	1.1	4		QR.p	0.247803	0		QL.p	1.13868	0
QR	0.6	3		QL	1.1	5
QR	0.6	2		QL	1.1	5
QR	0.6	1		QL	1.1	6
QR	0.6	2		QL	1.1	7
QR	0.7	1		QL	1.1	4
QR	0.7	2		QL	1.2	2
QR.p	-0.2	3		QL.p	0.9	2
QR.p	-0.1	3		QL.p	1	3
QR.p	-0.1	0		QL.p	1	2
QR.p	-0.1	0		QL.p	1	1
QR.p	-0.1	0		QL.p	1	2
QR.p	0	3		QL.p	1	0
QR.p	0	2		QL.p	1.1	3
QR.p	0	2		QL.p	1.1	1
QR.p	0.1	2		QL.p	1.1	2
QR.p	0.1	2		QL.p	1.1	2
QR.p	0.1	2		QL.p	1.2	0
QR.p	0.1	1		QL.p	1.2	2
QR.p	0.1	1

## Sheet: Fig. S3
# mab-5 mRNA spots in QL and QL.p
Wild type	vang-1	sfrp-1	sfrp-1; vang-1	sfrp-1; vang-1; bar-1
22	19	21	27	0
14	23	18	25	0
19	27	20	21	0
18	22	13	8	1
16	14	25	19	1
15	20	14	28	0
8	10	19	13	0
16	9	22	18	0
17	24	21	20	2
20	21	19	14	0
11	14	14	20	0
18	13	12	12	0
10	15	8	18	1
11	21	25	17	0
22	11	13	22	0
21	25	28	0	0
15	24	19	25	4
12	17	10	17	0
18	18	19	20	0
24	12	17	22	0
17	19	14	0	0
16	20	23	0	0
14	27	25	27	0
25	18	22	21	0
25	16	24	16	0
14	19	13
	16	15
	15	19
		14
		20
